# Supplementary material for: Treating Popliteal Fossa Perforating Vein Varicosis with Endovenous Laser Ablation: A Single-Center Observational Study
Source: J Clin Med. 2025 May 18;14(10):3524. doi: 10.3390/jcm14103524 (PMC12112020; doi:10.3390/jcm14103524)
Supplement: Supplementary file 1 [file jcm-14-03524-s001.zip]

Archive with 1 entries (1 files):
- jcm-3593089-supplementary.xlsx
