# Supplementary material for: Treating Popliteal Fossa Perforating Vein Varicosis with Endovenous Laser Ablation: A Single-Center Observational Study
Source: J Clin Med. 2025 May 18;14(10):3524. doi: 10.3390/jcm14103524 (PMC12112020; doi:10.3390/jcm14103524)
Supplement: Supplementary file 1 [file jcm-14-03524-s001.zip › jcm-3593089-supplementary.xlsx]

## Sheet: KKP Cases
Proc #	Sex	Limb	BMI	C-stage	ASA	Fiber	Sedation	LEED	Lenght	Diameter	Complications	Add. Sclerotherapy	Initial technical success	Age	Time definite postoperative visit	Time without event	Kaplan Meier observation time	Event
1	m	l	28.2	2	1	Slim	n	296	2	7	n	n	y	29	7	NA	7	0
2	w	l	24.7	2	1	Slim	n	432	3	5	n	n	n	73	11	NA	11	1
3	w	l	18.6	2	2	Slim	n	196	2	5	n	n	y	50	10	NA	10	0
4	w	r	20.2	2	1	Slim	n	336	7	5	y (pain)	n	y	57	66	NA	630	0
5	m	l	NA	2	2	Slim	y	274	3	4	n	y	y	70	42	NA	98	0
6	m	r	27.1	2	2	Slim	n	277	10	6	n	n	y	63	11	NA	11	0
7	w	r	21.5	2	3	slim	n	286	3	9	n	n	y	61	16	NA	16	0
8	w	r	29.4	3	2	slim	n	254	3	7	n	n	y	50	9	NA	9	0
9	w	r	25.4	2	2	Slim	n	249	4	7	n	n	y	62	16	NA	16	0
10	m	l	27.2	2	2	slim	n	475	6	5	n	n	y	69	12	NA	12	0
11	w	r	25.8	2	1	slim	n	454	6	8.8	n	n	y	40	10	NA	10	0
12	w	l	24.3	2	2	slim	n	199	5	8	n	n	n	60	97	NA	97	1
13	w	r	24.5	2	2	Slim	n	234	5	11.9	n	n	y	55	10	NA	10	0
14	w	r	30.5	2	2	Slim	n	341	3	7	n	n	y	61	14	NA	14	0
15	w	l	22	2	2	Slim	n	221	3	4	n	n	y	54	10	NA	10	0
16	w	r	23	2	2	slim	n	303	6	4	n	y	y	51	48	NA	63	0
17	w	l	22.5	2	3	slim	y	317	5	5	n	n	y	64	12	NA	165	0
18	m	r	25.4	2	2	slim	n	1017	18	9	n	n	y	70	29	NA	29	0
19	m	l	29.9	3	2	Slim	n	540	7	5	n	n	y	47	16	NA	16	0
20	w	l	20.3	3	2	Slim	n	518	10	7	n	n	y	65	19	NA	19	0
21	w	l	23.5	2	1	Slim	n	318	4	8	y (pain, paresthesia)	n	y	42	18	NA	18	0
22	m	r	25	3	2	Slim	n	503	4	9	n	n	y	33	9	NA	9	0
23	w	l	24.4	2	2	Slim	n	239	2	5	n	n	y	41	33	NA	33	0
24	w	r	NA	3	2	Slim	y	508	5	10	n	n	y	69	16	NA	16	0
25	w	l	30.8	2	2	Slim	n	NA	NA	6	n	n	y	55	12	NA	12	0
26	w	l	23.7	2	2	Slim	n	179	3	5	n	n	y	47	34	NA	34	0
27	w	l	29.4	2	2	slim	n	230	2	13	n	n	y	81	27	NA	285	0
28	m	r	24.1	2	2	slim	n	261	3	10	n	n	y	66	26	NA	89	0
29	w	l	18.8	2	1	Slim	n	152	3	4	n	n	y	62	28	NA	296	0
30	w	r	23.4	2	1	Slim	n	1385	26	7	n	y	y	42	10	NA	24	0
31	w	l	23.4	2	1	Slim	n	99	2	5	n	y	y	29	11	NA	347	0
32	m	r	25.2	2	2	Slim	y	126	3	9	n	n	y	70	15	15	476	1
33	m	r	24.5	2	2	Slim	y	768	22	8	n	n	y	82	8	NA	52	0
34	w	l	18.1	2	1	slim	n	1681	28	5	n	y	y	29	9	NA	1203	0
35	m	l	20.5	2	1	Slim	y	568	15	7	n	n	y	21	10	NA	10	0
36	m	l	25.8	2	1	Slim	n	180	3	8	n	y	y	27	14	NA	314	0
37	w	l	18.9	2	2	Slim	n	NA	NA	4	n	n	y	79	11	NA	56	0
38	m	l	22.3	2	1	Slim	n	156	2	8	n	y	n	31	78	NA	78	1
39	m	r	20.2	2	1	Slim	n	357	4	11	n	n	y	41	20	NA	20	0
40	w	l	29	2	2	Slim	n	733	11	6	n	y	y	56	10	NA	241	0
41	w	l	NA	2	2	Slim	y	318	5	7	n	n	y	60	18	NA	18	0
42	m	l	23.5	2	1	Slim	y	450	5	8	n	n	y	56	8	NA	8	0
43	w	r	25.1	3	3	Slim	n	NA	NA	7	n	n	y	48	7	544	1026	1
44	m	l	25.2	3	2	Slim	y	1649	28	10	n	n	y	57	92	NA	92	0

## Sheet: total limbs primary
62
53
26
50
50
64
29
65
56
39
57
55
58
66
57
50
60
78
56
30
59
40
65
41
66
80
63
69
53
47
33
47
60
51
72
51
47
61
23
61
50
140
35

## Sheet: Remarks
Foto	601548
Bedingungen:	direkte Punktion und Katheterisierung KKP als Teil der OP
	keine Vorbehandluingen in der gleichen Region
	nur Slim 1470
	5-21 bis 12-24
	44 months
	2375 limbs primary
